# Supplementary material for: The flavonoid-sensing regulator AefR is involved in modulating quorum sensing through repressing the MexEF-OprN efflux pump in Pseudomonas fluorescens
Source: mSystems. 2025 Feb 27;10(3):e00915-24. doi: 10.1128/msystems.00915-24 (PMC11915855; doi:10.1128/msystems.00915-24)
Supplement: Table S1 — Up- and downregulated proteins in ΔaefR compared with wild-type P. fluorescens 2P24 strain. [file msystems.00915-24-s0003.xlsx]

## Sheet: Table S1
Table S1 Up-regulated and down-regulated proteins in ΔaefR compared with wild-tpe P. fluorescens 2P24 strain.
Log10 (p-value)	Log2 (Fold Change)	Description	Change
3.77628	6.19875	PFLP_00306 2-keto-4-pentenoate hydratase/2-oxohepta-3-ene-1 7-dioic acid hydratase (catechol pathway)	UP
1.95268	2.98962	PFLP_00443 glycine betaine/proline transport system substrate-binding protein	UP
2.79732	3.69008	PFLP_04739 NADPH-dependent ferric siderophore reductase contains FAD-binding and SIP domains	UP
1.39905	4.40124	PFLP_01036 suhB myo-inositol-1(or 4)-monophosphatase	UP
2.35948	2.1328	PFLP_01552 hemolysin activation/secretion protein	UP
1.82296	2.04999	PFLP_05427 MurNAc alpha-1-phosphate uridylyltransferase	UP
2.95537	6.26882	PFLP_02880 membrane fusion protein multidrug efflux system	UP
1.86994	4.59113	PFLP_02879 multidrug efflux pump	UP
1.35456	1.84118	PFLP_00037 DNA polymerase I	UP
1.94392	1.56636	PFLP_02093 catalase	UP
1.62777	3.6792	PFLP_01738 acyl-CoA thioesterase II	UP
2.04611	1.93452	PFLP_04189 uncharacterized protein	UP
2.44648	1.82752	PFLP_03969 phosphoribosylanthranilate isomerase	UP
1.81214	2.31897	PFLP_03459 transcriptional regulator IclR family	UP
1.34103	2.19618	PFLP_05186 hypothetical protein	UP
1.35138	-1.40826	PFLP_05309 outer membrane protein	DOWN
1.59264	-2.98798	PFLP_02389 hypothetical protein	DOWN
2.06238	-5.16084	PFLP_04034 Zn-dependent dipeptidase dipeptidase homolog	DOWN
2.85616	-1.30256	PFLP_05971 atpF ATP synthase F0 subcomplex B subunit	DOWN
1.49499	-3.45389	PFLP_01050 cytoskeleton protein RodZ	DOWN
1.79164	-1.58107	PFLP_01771 aroH 3-deoxy-D-arabinoheptulosonate-7-phosphate synthase	DOWN
2.14496	-3.24121	PFLP_01623 fleQ sigma-54 specific transcriptional regulator flagellar regulatory protein A	DOWN
1.8401	-3.04615	PFLP_03630 polyketide biosynthesis enoyl-CoA hydratase PksI	DOWN
2.7578	-5.63079	PFLP_03646 Acyl transferase domain-containing protein	DOWN
3.54855	-3.52443	PFLP_00303 rpiA ribose-5-phosphate isomerase	DOWN
1.40936	-1.22432	PFLP_01806 Signal transduction histidine kinase	DOWN
