# Supplementary material for: The flavonoid-sensing regulator AefR is involved in modulating quorum sensing through repressing the MexEF-OprN efflux pump in Pseudomonas fluorescens
Source: mSystems. 2025 Feb 27;10(3):e00915-24. doi: 10.1128/msystems.00915-24 (PMC11915855; doi:10.1128/msystems.00915-24)
Supplement: Table S2 — Up- and downregulated proteins in ΔmexEF-oprN compared with wild-type P. fluorescens 2P24 strain. [file msystems.00915-24-s0004.xlsx]

## Sheet: Table S4
Table S4 Up-regulated and down-regulated proteins in ΔmexEF-oprN compared with wild-tpe P. fluorescens 2P24 strain.
Log10 (p-value)	Log2 (Fold Change)	Description	Change
3.3195	2.57867	PFLP_00014 NAD(P)-dependent dehydrogenase short-chain alcohol dehydrogenase family	UP
1.39823	2.82262	PFLP_00041 Thiol:disulfide interchange protein DsbA	UP
3.00504	2.75108	PFLP_00153 transcriptional regulator LysR family	UP
1.46706	1.56696	PFLP_00178 hupA bacterial nucleoid protein HU alpha subunit	UP
2.40167	2.19573	PFLP_00180 hypothetical protein	UP
3.22484	2.5743	PFLP_00183 osmC osmotically inducible protein OsmC	UP
1.57842	2.62774	PFLP_00185 luciferase family oxidoreductase group 1	UP
1.55634	1.44983	PFLP_00407 hypothetical protein	UP
1.46891	1.38268	PFLP_00442 hypothetical protein	UP
1.65265	2.77208	PFLP_00647 uncharacterized radical SAM protein YgiQ	UP
1.51822	3.90192	PFLP_00662 pcd aldehyde dehydrogenase (NAD+)	UP
1.33771	1.47018	PFLP_00794 methylmalonate-semialdehyde dehydrogenase [acylating]	UP
1.6968	2.35852	PFLP_00905 Protein of unknown function (DUF1631)	UP
1.51883	4.34242	PFLP_00932 peptide/nickel transport system substrate-binding protein/dipeptide transport system substrate-binding protein	UP
2.84783	7.04475	PFLP_01264 hypothetical protein	UP
1.95047	1.47163	PFLP_01274 SEC-C motif-containing protein	UP
2.92458	7.80354	PFLP_01285 Outer membrane protein OmpA	UP
2.75001	4.00985	PFLP_01320 heme oxygenase	UP
7.84099	7.75107	PFLP_01321 hemoglobin/transferrin/lactoferrin receptor protein	UP
4.6963	3.47299	PFLP_01424 hypothetical protein	UP
1.4505	3.03364	PFLP_01647 flagellar biosynthesis protein FlhF	UP
1.45162	1.44719	PFLP_01752 L D-transpeptidase catalytic domain	UP
1.92585	3.35144	PFLP_01765 ohrB peroxiredoxin Ohr subfamily	UP
1.81446	1.78799	PFLP_01818 Protein N-acetyltransferase RimJ/RimL family	UP
2.32576	2.19392	PFLP_01820 amino acid adenylation domain-containing protein	UP
1.42575	1.8883	PFLP_01830 diaminobutyrate aminotransferase apoenzyme	UP
5.68305	5.94884	PFLP_01937 universal stress protein A	UP
2.20473	1.89861	PFLP_02412 ahpC peroxiredoxin (alkyl hydroperoxide reductase subunit C)	UP
1.61051	1.35967	PFLP_02413 alkyl hydroperoxide reductase subunit F	UP
1.80843	3.2187	PFLP_02523 PA2366 type VI secretion system protein ImpC	UP
1.30377	1.39744	PFLP_02548 serine transporter	UP
2.24595	5.2008	PFLP_02678 iron complex outermembrane recepter protein	UP
1.53252	1.20335	PFLP_02707 nitric oxide reductase NorB subunit apoprotein	UP
2.92203	2.28676	PFLP_02791 iron complex outermembrane recepter protein	UP
2.90754	1.63965	PFLP_02916 Short-chain dehydrogenase involved in D-alanine esterification of teichoic acids	UP
1.36407	2.33053	PFLP_03091 Penicillin amidase PvdQ	UP
1.39931	3.28467	PFLP_03300 Predicted phosphoribosyltransferase	UP
4.7409	2.72108	PFLP_03303 heat shock protein Hsp20	UP
1.34929	2.78732	PFLP_03305 universal stress protein E	UP
3.19059	3.37208	PFLP_03310 Acetyltransferase (GNAT) family protein	UP
3.43734	1.11268	PFLP_03311 universal stress protein E	UP
4.83127	2.10941	PFLP_03315 universal stress protein E	UP
3.43996	3.14519	PFLP_03413 membrane fusion protein multidrug efflux system	UP
2.35487	1.0362	PFLP_03414 diaminobutyrate aminotransferase apoenzyme	UP
1.66445	1.1553	PFLP_03415 Outer membrane receptor proteins mostly Fe transport	UP
1.41221	2.89403	PFLP_03971 FimV C-terminal domain-containing protein	UP
2.10473	1.50784	PFLP_04025 L-ornithine N5-oxygenase	UP
1.96984	2.98359	PFLP_04027 membrane fusion protein macrolide-specific efflux system	UP
2.23452	1.19788	PFLP_04036 Formylglycine-generating enzyme required for sulfatase activity contains SUMF1/FGE domain	UP
1.79669	2.75519	PFLP_04037 putative ATP-binding cassette transporter	UP
4.3664	2.0983	PFLP_04039 outer-membrane receptor for ferric coprogen and ferric-rhodotorulic acid	UP
1.92038	1.16946	PFLP_04040 amino acid adenylation domain-containing protein	UP
1.49501	2.63443	PFLP_04041 Taurine catabolism dioxygenase TauD TfdA family	UP
2.44898	1.50829	PFLP_04042 non-ribosomal peptide synthase domain TIGR01720/amino acid adenylation domain-containing protein	UP
1.97715	1.5209	PFLP_04043 amino acid adenylation domain-containing protein	UP
2.99652	1.38493	PFLP_04044 amino acid adenylation domain-containing protein	UP
3.33014	2.05912	PFLP_04045 non-ribosomal peptide synthase domain TIGR01720	UP
3.64328	2.20738	PFLP_04046 non-ribosomal peptide synthase domain TIGR01720/amino acid adenylation domain-containing protein;Additional IDs concatenated into MaxParsimony group: 2735115568 2735117794 2735117792 2735117795	UP
1.98188	2.74172	PFLP_04065 Uncharacterized conserved protein YecT DUF1311 family	UP
1.53356	1.20385	PFLP_04084 hypothetical protein	UP
2.23542	2.22967	PFLP_04086 hypothetical protein	UP
1.42034	3.24233	PFLP_04182 aminodeoxychorismate lyase apoprotein	UP
2.41941	1.55437	PFLP_04295 hydroxypyruvate isomerase	UP
1.81221	2.39476	PFLP_04435 Uncharacterized membrane protein	UP
1.49114	1.81748	PFLP_04463 anti-sigma-28 factor FlgM family	UP
2.03741	1.05624	PFLP_04483 Arc-like DNA binding domain-containing protein	UP
2.36904	2.02139	PFLP_04642 starvation-inducible DNA-binding protein	UP
1.85772	2.54691	PFLP_04685 NADH-FMN oxidoreductase RutF flavin reductase (DIM6/NTAB) family	UP
4.30433	5.33791	PFLP_04697 methionine synthase (B12-independent)	UP
2.01193	2.73348	PFLP_04802 Predicted transcriptional regulator YheO contains PAS and DNA-binding HTH domains	UP
1.63237	2.97711	PFLP_04838 ftsQ cell division protein FtsQ	UP
2.24466	1.00609	PFLP_04880 cytochrome bo3 quinol oxidase subunit 1 apoprotein	UP
1.98211	4.25452	PFLP_04883 nitric oxide dioxygenase	UP
1.30711	2.90657	PFLP_05009 hypothetical protein	UP
1.31749	1.3162	PFLP_05229 nadD nicotinate-nucleotide adenylyltransferase	UP
1.34412	4.20915	PFLP_05274 voltage-gated potassium channel	UP
2.77325	1.75656	PFLP_05436 PrkA AAA domain-containing protein	UP
2.31184	3.85528	PFLP_05437 putative serine protein kinase PrkA	UP
3.78666	2.16969	PFLP_05482 RNA polymerase sigma-70 factor ECF subfamily	UP
1.51676	1.81432	PFLP_05614 twitching motility two-component system response regulator PilG	UP
1.34569	1.25508	PFLP_05636 thiG thiazole-phosphate synthase	UP
1.45029	1.14242	PFLP_05749 iron(III) transport system substrate-binding protein	UP
1.76091	1.60798	PFLP_05784 high-affinity iron transporter	UP
1.75682	1.50548	PFLP_05866 outer membrane transport energization protein TonB	UP
1.67034	2.30228	PFLP_05892 hcp type VI secretion system secreted protein Hcp	UP
1.80714	1.35588	PFLP_05916 NmrA-like family protein	UP
2.01124	3.39254	PFLP_05919 Pyridoxal kinase	UP
1.44495	-2.1933	PFLP_00051 cholesterol transport system auxiliary component	DOWN
2.53122	-4.93633	PFLP_00081 MoxR-like ATPase	DOWN
4.8256	-4.54705	PFLP_00164 Response regulator receiver domain-containing protein	DOWN
4.31315	-6.65727	PFLP_00218 hypothetical protein	DOWN
1.89807	-4.50898	PFLP_00257 outer membrane protein adhesin transport system	DOWN
1.5667	-3.1599	PFLP_00344 3-hydroxyacyl-CoA dehydrogenase	DOWN
1.94408	-2.60221	PFLP_00366 hypothetical protein	DOWN
1.45234	-1.49211	PFLP_00371 Protein of unknown function (DUF2384)	DOWN
1.46947	-2.83974	PFLP_00397 Nitrate/nitrite transporter NarK	DOWN
3.00842	-4.31758	PFLP_00513 Protein of unknown function (DUF2846)	DOWN
2.52794	-3.07857	PFLP_00597 hypothetical protein	DOWN
1.74721	-1.93892	PFLP_00617 chemotaxis protein MotB	DOWN
4.6401	-4.67594	PFLP_00753 cueR transcriptional regulator MerR family	DOWN
4.76068	-7.1567	PFLP_00754 Cu+-exporting ATPase	DOWN
1.56689	-1.05817	PFLP_01003 hypothetical protein	DOWN
1.9161	-4.09526	PFLP_01122 protein of unknown function (DUF4398)	DOWN
1.34087	-3.24612	PFLP_01283 hypothetical protein	DOWN
1.43916	-2.44254	PFLP_01492 5-carboxymethyl-2-hydroxymuconate isomerase	DOWN
2.36428	-3.75178	PFLP_01546 miniconductance mechanosensitive channel	DOWN
1.61601	-2.5079	PFLP_01550 filamentous hemagglutinin	DOWN
4.67143	-4.8071	PFLP_01615 flagellin FliC	DOWN
2.42849	-3.20705	PFLP_01616 flagellar protein FlaG	DOWN
1.42714	-1.33416	PFLP_01663 ccmE cytochrome c-type biogenesis protein CcmE	DOWN
2.35629	-4.07299	PFLP_01805 CheW protein	DOWN
1.37601	-2.37088	PFLP_01883 guaD guanine deaminase	DOWN
1.64666	-1.9035	PFLP_02219 putative two-component system protein hydrogenase maturation factor HypX/HoxX	DOWN
5.90048	-6.77593	PFLP_02379 methyl-accepting chemotaxis protein	DOWN
5.94342	-4.77071	PFLP_02380 two-component system chemotaxis family sensor kinase CheA	DOWN
3.80784	-4.88031	PFLP_02382 cheY-1 two-component system chemotaxis family response regulator CheY	DOWN
2.48988	-3.50129	PFLP_02383 methyl-accepting chemotaxis protein	DOWN
1.39438	-2.94337	PFLP_02440 peptidylprolyl isomerase	DOWN
1.55107	-3.0871	PFLP_02582 Tetratricopeptide repeat-containing protein	DOWN
3.0513	-3.27178	PFLP_02602 Oxygen tolerance	DOWN
1.37051	-3.64365	PFLP_02614 hypothetical protein	DOWN
1.88694	-1.75781	PFLP_02691 heme d1 biosynthesis radical SAM protein NirJ	DOWN
2.12081	-2.77675	PFLP_02694 transcriptional regulator AsnC family	DOWN
1.56745	-3.63153	PFLP_02729 respiratory nitrate reductase gamma subunit	DOWN
2.05351	-3.74677	PFLP_02732 ribonucleoside-triphosphate reductase class III catalytic subunit	DOWN
1.35397	-1.24246	PFLP_02762 transcriptional regulator AraC family	DOWN
2.10245	-3.71152	PFLP_02876 multidrug efflux pump	DOWN
2.28204	-4.92177	PFLP_02877 membrane fusion protein multidrug efflux system	DOWN
1.69932	-2.54338	PFLP_02976 amino acid adenylation domain-containing protein	DOWN
1.58313	-1.77752	PFLP_03482 hypothetical protein	DOWN
3.39431	-3.78017	PFLP_03614 Nucleoside-diphosphate-sugar epimerase	DOWN
4.00127	-4.53118	PFLP_03615 crotonobetaine/carnitine-CoA ligase	DOWN
2.01242	-2.8881	PFLP_03624 Cytochrome P450	DOWN
1.37104	-1.13173	PFLP_03645 trans-AT polyketide synthase acyltransferase and oxidoreductase domain-containing protein	DOWN
1.36926	-2.13687	PFLP_03786 cold-shock DNA-binding protein family	DOWN
2.03018	-2.68611	PFLP_03947 hypothetical protein	DOWN
1.39698	-1.30093	PFLP_04055 hypothetical protein	DOWN
1.69439	-1.81735	PFLP_04122 AAA domain-containing protein	DOWN
2.71329	-4.44982	PFLP_04409 hypothetical protein	DOWN
1.41133	-3.51245	PFLP_04461 CheW protein	DOWN
2.47241	-2.45178	PFLP_04480 Hemolysin activation/secretion protein	DOWN
1.47741	-3.11246	PFLP_04555 multidrug efflux pump	DOWN
1.31269	-1.54685	PFLP_04986 Protein of unknown function (DUF3592)	DOWN
1.37022	-2.11966	PFLP_05502 soxA-1 sarcosine oxidase subunit alpha	DOWN
1.3513	-2.03435	PFLP_05760 ribosome-dependent ATPase	DOWN
