# Supplementary material for: The flavonoid-sensing regulator AefR is involved in modulating quorum sensing through repressing the MexEF-OprN efflux pump in Pseudomonas fluorescens
Source: mSystems. 2025 Feb 27;10(3):e00915-24. doi: 10.1128/msystems.00915-24 (PMC11915855; doi:10.1128/msystems.00915-24)
Supplement: Table S3 — Up- and downregulated proteins in ΔpcoI compared with wild-type P. fluorescens 2P24 strain. [file msystems.00915-24-s0005.xlsx]

## Sheet: Table S2
Table S2 Up-regulated and down-regulated proteins in ΔpcoI compared with wild-tpe P. fluorescens 2P24 strain.
Log10 (p-value)	Log2 (Fold Change)	Description	Change
7.6091	7.25689	PFLP_01321hemoglobin/transferrin/lactoferrin receptor protein	UP
4.7117	2.64848	PFLP_03303heat shock protein Hsp20	UP
4.35683	2.76149	PFLP_01424hypothetical protein	UP
4.13011	2.91964	PFLP_00183osmC osmotically inducible protein OsmC	UP
3.81487	1.80814	PFLP_03315universal stress protein E	UP
3.62056	2.21477	PFLP_05436PrkA AAA domain-containing protein	UP
3.43232	3.006	PFLP_03306xylulose-5-phosphate/fructose-6-phosphate phosphoketolase	UP
3.13648	2.52038	PFLP_00014NAD(P)-dependent dehydrogenase short-chain alcohol dehydrogenase family	UP
3.12213	2.38797	PFLP_02791iron complex outermembrane recepter protein	UP
3.0864	3.71836	PFLP_00185luciferase family oxidoreductase group 1	UP
2.93975	2.0049	PFLP_04261Signal transduction histidine kinase	UP
2.80622	2.99427	PFLP_03310Acetyltransferase (GNAT) family protein	UP
2.59752	1.71366	PFLP_05916NmrA-like family protein	UP
2.47401	4.74697	PFLP_05883type VI secretion system protein ImpM	UP
2.45174	3.94249	PFLP_00275Microcystin-dependent protein	UP
2.4329	2.62662	PFLP_02692Cytochrome c mono- and diheme variants	UP
2.40196	1.48058	PFLP_01041iscU FeS assembly scaffold apoprotein IscU	UP
2.30637	1.13911	PFLP_04039outer-membrane receptor for ferric coprogen and ferric-rhodotorulic acid	UP
2.28157	4.27323	PFLP_04844mraY Phospho-N-acetylmuramoyl-pentapeptide-transferase	UP
2.27893	2.16527	PFLP_02701cytochrome c	UP
2.27737	4.80529	PFLP_02152CBS domain-containing protein	UP
2.25794	4.11685	PFLP_05437putative serine protein kinase PrkA	UP
2.22709	1.74898	PFLP_01278OmpA family protein	UP
2.22485	4.78521	PFLP_01102aminobutyraldehyde dehydrogenase	UP
2.17719	4.64087	PFLP_04883nitric oxide dioxygenase	UP
2.07154	3.19598	PFLP_01233Possible lysine decarboxylase	UP
2.04013	1.9793	PFLP_02702dissimilatory nitrite reductase (NO-forming) cytochrome cd1 type apoprotein	UP
1.99033	2.83819	PFLP_03064transcriptional regulator TetR family	UP
1.90728	1.37469	PFLP_01288outer membrane lipoprotein SlyB	UP
1.87046	1.57447	PFLP_04642starvation-inducible DNA-binding protein	UP
1.85792	1.87223	PFLP_05064Putative endonuclease protein of unknown function (DUF1780)	UP
1.81649	1.18831	PFLP_04394long-chain fatty acid transport protein	UP
1.75983	4.88294	PFLP_008361-aminocyclopropane-1-carboxylate deaminase	UP
1.75886	1.66343	PFLP_02734cyclic pyranopterin monophosphate synthase subunit MoaA	UP
1.75199	1.98411	PFLP_01025Predicted protein tyrosine phosphatase	UP
1.75023	1.36665	PFLP_02707nitric oxide reductase NorB subunit apoprotein	UP
1.73595	3.14748	PFLP_01107aminobutyraldehyde dehydrogenase	UP
1.72113	2.39498	PFLP_01036suhB myo-inositol-1(or 4)-monophosphatase	UP
1.69173	2.71741	PFLP_04174protein of unknown function (DUF4823)	UP
1.65632	3.36383	PFLP_01039iscR transcriptional regulator BadM/Rrf2 family	UP
1.65409	3.21156	PFLP_05618putative holliday junction resolvase	UP
1.62297	1.55292	PFLP_00354LysM domain-containing protein	UP
1.59173	1.39184	PFLP_03762Nicotinamidase-related amidase	UP
1.56001	1.89972	PFLP_05896tssF type VI secretion system protein ImpG	UP
1.55692	1.19632	PFLP_05772transcriptional regulator GntR family	UP
1.5425	1.62727	PFLP_04142Uncharacterized conserved protein circularly permuted ATPgrasp superfamily	UP
1.49912	3.01319	PFLP_01376Nucleoside-diphosphate-sugar epimerase	UP
1.49851	2.67601	PFLP_02706nitric oxide reductase NorC subunit apoprotein	UP
1.48883	2.97587	PFLP_02326KUP system potassium uptake protein	UP
1.46623	1.26602	PFLP_01388gctB glutaconate CoA-transferase subunit B	UP
1.46155	3.73318	PFLP_02703nirQ nitric oxide reductase NorQ protein	UP
1.45754	2.05817	PFLP_04457flagellar basal-body rod modification protein FlgD	UP
1.45496	2.28112	PFLP_007503-oxoacyl-[acyl-carrier protein] reductase	UP
1.44765	4.70395	PFLP_02042hypothetical protein	UP
1.44612	1.42042	PFLP_054439-amino-4-hydroxy-6-hydroxymethyldihydropteridine diphosphokinase	UP
1.43858	2.08629	PFLP_04784HTH-type transcriptional regulator / antitoxin MqsA	UP
1.43669	4.36965	PFLP_02678iron complex outermembrane recepter protein	UP
1.43606	1.65321	PFLP_00153transcriptional regulator LysR family	UP
1.41276	1.97439	PFLP_01924hypothetical protein	UP
1.41122	1.32954	PFLP_04626queC1 preQ(0) biosynthesis protein QueC	UP
1.40636	1.12902	PFLP_04295hydroxypyruvate isomerase	UP
1.39348	2.64218	PFLP_05477ACT domain protein	UP
1.36381	1.55183	PFLP_04086hypothetical protein	UP
1.35463	2.04324	PFLP_01045ferredoxin 2Fe-2S	UP
1.35264	3.57995	PFLP_00662pcd aldehyde dehydrogenase (NAD+)	UP
1.35185	2.27339	PFLP_03854transcriptional regulator MerR family	UP
1.31822	2.07014	PFLP_01098xenA 2 4-dienoyl-CoA reductase	UP
1.31282	1.07359	PFLP_01480Beta-barrel assembly machine subunit BamC	UP
1.31279	2.75487	PFLP_03305universal stress protein E	UP
5.85544	-5.32825	PFLP_01618flagellin	DOWN
5.78431	-4.93047	PFLP_03630polyketide biosynthesis enoyl-CoA hydratase PksI	DOWN
5.7813	-5.38248	PFLP_03614Nucleoside-diphosphate-sugar epimerase	DOWN
5.61178	-5.79373	PFLP_03645trans-AT polyketide synthase acyltransferase and oxidoreductase domain-containing protein	DOWN
5.41321	-4.65682	PFLP_02383two-component system chemotaxis family sensor kinase CheA	DOWN
5.29037	-5.36596	PFLP_03615crotonobetaine/carnitine-CoA ligase	DOWN
5.2501	-5.24348	PFLP_03633hydroxymethylglutaryl-CoA synthase	DOWN
5.08763	-7.55902	PFLP_02382methyl-accepting chemotaxis protein	DOWN
4.46767	-5.62339	PFLP_00516Protein of unknown function (DUF2846)	DOWN
4.05065	-3.91872	PFLP_01619flagellar protein FlaG	DOWN
3.28225	-3.50046	PFLP_00260outer membrane protein adhesin transport system	DOWN
3.23776	-5.41544	PFLP_00221hypothetical protein	DOWN
3.20633	-4.21384	PFLP_02386methyl-accepting chemotaxis protein	DOWN
3.18393	-5.61765	PFLP_00167Response regulator receiver domain-containing protein	DOWN
3.08015	-3.43891	PFLP_03624Cytochrome P450	DOWN
2.81894	-4.11318	PFLP_02385cheY-1 two-component system chemotaxis family response regulator CheY	DOWN
2.42455	-4.28572	PFLP_04409hypothetical protein	DOWN
2.33662	-3.94324	PFLP_01808CheW protein	DOWN
2.31762	-1.24112	PFLP_03041acetyl-CoA synthetase	DOWN
2.25667	-4.4069	PFLP_03621polyketide synthase PksL	DOWN
2.11848	-1.58294	PFLP_03188qedH alcohol dehydrogenase (cytochrome c)	DOWN
1.95055	-3.81022	PFLP_03635polyketide biosynthesis acyl carrier protein	DOWN
1.93936	-5.48233	PFLP_03187cytochrome c-550 PedF	DOWN
1.92329	-1.51446	PFLP_00999Acetyltransferase (isoleucine patch superfamily)	DOWN
1.85118	-2.7008	PFLP_003473-hydroxyacyl-CoA dehydrogenase	DOWN
1.81558	-3.94145	PFLP_01888xdhB xanthine dehydrogenase molybdenum binding subunit apoprotein	DOWN
1.76489	-2.78292	PFLP_00600hypothetical protein	DOWN
1.68358	-1.25224	PFLP_02395molybdate transport system ATP-binding protein	DOWN
1.68137	-1.69348	PFLP_04287glycine betaine/proline transport system substrate-binding protein	DOWN
1.67245	-1.30431	PFLP_00620chemotaxis protein MotB	DOWN
1.62755	-3.24802	PFLP_00479DUF971 family protein	DOWN
1.61408	-1.12051	PFLP_05087type IV pilus assembly protein PilW	DOWN
1.59082	-1.63497	PFLP_04055hypothetical protein	DOWN
1.56315	-2.33551	PFLP_04547hypothetical protein	DOWN
1.53771	-3.22118	PFLP_03642Acyl transferase domain-containing protein ;Additional IDs concatenated into MaxParsimony group: 2735117394	DOWN
1.5262	-2.24178	PFLP_00013htrB KDO2-lipid IV(A) lauroyltransferase	DOWN
1.52315	-1.87861	PFLP_019657-cyano-7-deazaguanine reductase	DOWN
1.47434	-3.22694	PFLP_01125protein of unknown function (DUF4398)	DOWN
1.42568	-1.45968	PFLP_040912-methylaconitate cis-trans isomerase	DOWN
1.40891	-2.96608	PFLP_05830puuR transcriptional regulator XRE family with cupin sensor	DOWN
1.34548	-2.97328	PFLP_00619motA chemotaxis protein MotA	DOWN
1.34243	-2.77468	PFLP_03183pedH alcohol dehydrogenase (cytochrome c)	DOWN
