# Supplementary material for: The flavonoid-sensing regulator AefR is involved in modulating quorum sensing through repressing the MexEF-OprN efflux pump in Pseudomonas fluorescens
Source: mSystems. 2025 Feb 27;10(3):e00915-24. doi: 10.1128/msystems.00915-24 (PMC11915855; doi:10.1128/msystems.00915-24)
Supplement: Table S4 — Up- and downregulated proteins in ΔpcoR compared with wild-type P. fluorescens 2P24 strain. [file msystems.00915-24-s0006.xlsx]

## Sheet: Table S3
Table S3 Up-regulated and down-regulated proteins in ΔpcoR compared with wild-tpe P. fluorescens 2P24 strain.
Log10 (p-value)	Log2 (Fold Change)	Description	Change
1.49957	2.14427	PFLP_00014NAD(P)-dependent dehydrogenase short-chain alcohol dehydrogenase family	UP
1.84851	3.16815	PFLP_00109ctaC cytochrome c oxidase subunit 2	UP
1.41775	2.53306	PFLP_00153transcriptional regulator LysR family	UP
1.50925	1.77674	PFLP_00178hupA bacterial nucleoid protein HU alpha subunit	UP
2.24759	1.77415	PFLP_00183osmC osmotically inducible protein OsmC	UP
1.95512	3.4043	PFLP_00275Microcystin-dependent protein	UP
2.10146	1.88192	PFLP_00354LysM domain-containing protein	UP
2.53907	3.05053	PFLP_00469ubiB 2-octaprenylphenol hydroxylase	UP
1.81614	1.99385	PFLP_00516Protein of unknown function (DUF2846)	UP
1.57779	2.04631	PFLP_00654ADP-ribose pyrophosphatase YjhB NUDIX family	UP
2.43499	2.92269	PFLP_01025Predicted protein tyrosine phosphatase	UP
2.11643	2.03224	PFLP_01098xenA 2 4-dienoyl-CoA reductase	UP
1.74155	1.14313	PFLP_01264hypothetical protein	UP
2.2807	2.02278	PFLP_01278OmpA family protein	UP
2.97034	4.03193	PFLP_01321 HemR hemoglobin/transferrin/lactoferrin receptor protein	UP
1.87521	2.13496	PFLP_01424hypothetical protein	UP
1.30114	2.30902	PFLP_01552hemolysin activation/secretion protein	UP
1.90539	3.28496	PFLP_01553filamentous hemagglutinin	UP
1.35216	1.86587	PFLP_01619flagellar protein FlaG	UP
3.12833	4.33849	PFLP_01621flagellar protein FliS	UP
1.53216	1.90101	PFLP_01622hypothetical protein	UP
1.97391	3.15389	PFLP_01808CheW protein	UP
2.02149	1.21695	PFLP_02048Exodeoxyribonuclease III	UP
1.94818	2.76616	PFLP_02378two-component system chemotaxis family response regulator CheB	UP
1.82824	3.85342	PFLP_02381purine-binding chemotaxis protein CheW	UP
2.30732	1.89661	PFLP_02382methyl-accepting chemotaxis protein	UP
2.0115	1.54832	PFLP_02383two-component system chemotaxis family sensor kinase CheA	UP
1.37133	1.77867	PFLP_02386methyl-accepting chemotaxis protein	UP
2.68278	3.22096	PFLP_02692Cytochrome c mono- and diheme variants	UP
1.78472	1.74607	PFLP_02701NirM cytochrome c	UP
1.39546	1.67133	PFLP_02702dissimilatory nitrite reductase (NO-forming) cytochrome cd1 type apoprotein	UP
1.48406	2.80072	PFLP_02706nitric oxide reductase NorC subunit apoprotein	UP
1.98013	1.36595	PFLP_02707nitric oxide reductase NorB subunit apoprotein	UP
1.72625	3.70269	PFLP_03372hypothetical protein	UP
1.6013	3.04095	PFLP_03594PLD-like domain-containing protein	UP
1.32618	2.61566	PFLP_03701amino acid ABC transporter membrane protein 1 PAAT family	UP
1.59	1.97421	PFLP_03723DNA phosphorothioation-dependent restriction protein DptG	UP
1.39327	2.99874	PFLP_03971FimV C-terminal domain-containing protein	UP
2.0449	1.65312	PFLP_04045non-ribosomal peptide synthase domain TIGR01720	UP
1.3716	1.11936	PFLP_04046non-ribosomal peptide synthase domain TIGR01720/amino acid adenylation domain-containing protein	UP
1.3073	1.31358	PFLP_04113hypothetical protein	UP
1.73939	2.04061	PFLP_04157uncharacterized zinc-type alcohol dehydrogenase-like protein	UP
2.12557	2.2574	PFLP_04271hypothetical protein	UP
2.09464	2.04379	PFLP_04409hypothetical protein	UP
1.9284	3.10359	PFLP_04465regulator YcgR	UP
2.50887	3.81575	PFLP_04580OmpA family protein	UP
2.7151	2.49111	PFLP_04642starvation-inducible DNA-binding protein	UP
1.46982	1.12128	PFLP_04681two-component system NtrC family C4-dicarboxylate transport sensor histidine kinase DctB	UP
2.743	4.57005	PFLP_04697methionine synthase (B12-independent)	UP
1.32129	3.64822	PFLP_04885CheW protein	UP
2.06255	1.58588	PFLP_05004hypothetical protein	UP
2.80111	1.49076	PFLP_05032Pentapeptide repeat-containing protein	UP
1.65932	1.22339	PFLP_05436PrkA AAA domain-containing protein	UP
1.67323	2.74189	PFLP_05558putative addiction module antidote protein CC2985 family	UP
2.68113	3.13935	PFLP_05958nicotinamidase/pyrazinamidase	UP
1.73594	-1.14362	PFLP_00013htrB KDO2-lipid IV(A) lauroyltransferase	DOWN
1.35325	-1.52243	PFLP_00047algB Two-component response regulator AlgB	DOWN
1.3647	-2.93046	PFLP_00053Spore maturation protein SpmA	DOWN
1.99457	-2.03574	PFLP_00319L-cystine ABC transporter ATP-binding protein /Diaminopimelate ABC transporter ATP-binding prote	DOWN
1.78074	-1.03411	PFLP_00342Protein of unknown function (DUF1493)	DOWN
2.22982	-2.5277	PFLP_00381Methyltransferase domain-containing protein	DOWN
1.68474	-2.04404	PFLP_00402hisH1 imidazole glycerol phosphate synthase subunit hisH	DOWN
1.77614	-1.60534	PFLP_00406amino acid ABC transporter substrate-binding protein PAAT family	DOWN
1.51256	-1.71403	PFLP_00575Lipopolysaccharide kinase (Kdo/WaaP) family protein	DOWN
1.43243	-2.80733	PFLP_00600hypothetical protein	DOWN
1.9684	-2.89739	PFLP_00603Icc protein	DOWN
2.51301	-4.46782	PFLP_00648hypothetical protein	DOWN
1.41556	-2.06287	PFLP_00679bacterioferritin	DOWN
1.76666	-2.60103	PFLP_00713cobH precorrin-8X methylmutase	DOWN
1.37364	-1.33805	PFLP_00866L-lactate dehydrogenase complex protein LldF	DOWN
3.67052	-3.81219	PFLP_00903Protein of unknown function (DUF1631)	DOWN
1.40807	-1.61849	PFLP_01076tRNA (mo5U34)-methyltransferase	DOWN
1.55274	-1.88173	PFLP_01182fghA S-formylglutathione hydrolase	DOWN
1.48856	-3.22516	PFLP_01335porin OprB family	DOWN
1.42298	-3.74438	PFLP_01360transcriptional regulator LacI family	DOWN
2.28151	-3.859	PFLP_01404EmhR transcriptional regulator TetR family	DOWN
1.53266	-2.59129	PFLP_01593FimV C-terminal domain-containing protein	DOWN
1.47998	-4.1726	PFLP_01613flgI flagellar P-ring protein precursor FlgI	DOWN
1.55839	-3.65671	PFLP_01615flagellar hook-associated protein 1 FlgK	DOWN
1.5316	-1.47402	PFLP_01620flagellar hook-associated protein 2	DOWN
1.38335	-1.01	PFLP_01683polyphosphate:AMP phosphotransferase	DOWN
3.79357	-4.65169	PFLP_01697diguanylate cyclase (GGDEF) domain-containing protein	DOWN
1.45057	-2.52203	PFLP_01806Signal transduction histidine kinase	DOWN
1.41614	-3.66938	PFLP_01950Peptidoglycan-binding protein CsiV	DOWN
1.37274	-1.5832	PFLP_02045ribonuclease T2	DOWN
1.32599	-2.43622	PFLP_02109PA2550 acyl-CoA dehydrogenase	DOWN
1.48847	-1.08381	PFLP_02229monosaccharide ABC transporter substrate-binding protein CUT2 family	DOWN
1.45537	-3.35761	PFLP_02443peptidylprolyl isomerase	DOWN
1.36831	-1.6618	PFLP_02492transcriptional regulator TraR/DksA family	DOWN
1.42535	-3.30576	PFLP_02732respiratory nitrate reductase gamma subunit	DOWN
2.48879	-2.68913	PFLP_02796Uncharacterized conserved protein YkwD contains CAP (CSP/antigen 5/PR1) domain	DOWN
1.3714	-3.13592	PFLP_03011fumarylacetoacetate hydrolase	DOWN
1.38492	-1.87365	PFLP_03159NAD+ diphosphatase	DOWN
1.5513	-1.88638	PFLP_03190qedH alcohol dehydrogenase (cytochrome c)	DOWN
1.31207	-1.57157	PFLP_03247Saccharopine dehydrogenase NADP binding domain-containing protein	DOWN
1.35877	-1.67017	PFLP_03378transcriptional regulator MarR family with acetyltransferase activity	DOWN
1.9017	-2.3235	PFLP_03587DNA-binding transcriptional regulator LysR family	DOWN
4.20747	-5.85508	PFLP_03611MupV Nucleoside-diphosphate-sugar epimerase	DOWN
5.48446	-5.41397	PFLP_03615MupU crotonobetaine/carnitine-CoA ligase	DOWN
3.03038	-3.51068	PFLP_03624Cytochrome P450	DOWN
5.15191	-4.91769	PFLP_03630polyketide biosynthesis enoyl-CoA hydratase PksI	DOWN
5.66369	-5.31202	PFLP_03633PksG hydroxymethylglutaryl-CoA synthase	DOWN
1.94957	-3.95761	PFLP_03635polyketide biosynthesis acyl carrier protein	DOWN
1.81708	-3.41328	PFLP_03644Acyl transferase domain-containing protein	DOWN
3.98507	-5.89394	PFLP_03645PksE trans-AT polyketide synthase acyltransferase and oxidoreductase domain-containing protein	DOWN
1.96751	-4.18073	PFLP_03648polyketide synthase PksL	DOWN
1.71103	-3.32245	PFLP_03649natural product biosynthesis luciferase-like monooxygenase domain-containing protein	DOWN
1.35371	-2.54482	PFLP_04098alpha-L-glutamate ligase-related protein	DOWN
1.41278	-2.11463	PFLP_04326putative urate catabolism protein	DOWN
1.81105	-3.67521	PFLP_04483Arc-like DNA binding domain-containing protein	DOWN
1.32552	-3.0044	PFLP_04555multidrug efflux pump	DOWN
2.29109	-3.66323	PFLP_04575nth DNA-(apurinic or apyrimidinic site) lyase /endonuclease III	DOWN
1.30866	-2.96099	PFLP_04617quinolinate synthetase	DOWN
1.38963	-2.84142	PFLP_04637ruvC Holliday junction endonuclease RuvC	DOWN
3.59365	-3.85916	PFLP_04876hypothetical protein	DOWN
1.41117	-2.86055	PFLP_050472-amino-4-hydroxy-6-hydroxymethyldihydropteridine diphosphokinase	DOWN
1.67049	-2.44747	PFLP_05130radA DNA replication and repair protein RadA	DOWN
1.43265	-3.21517	PFLP_05237Uncharacterized conserved protein	DOWN
1.8736	-2.20769	PFLP_05259hypothetical protein	DOWN
1.64755	-2.3776	PFLP_054931-acyl-sn-glycerol-3-phosphate acyltransferase	DOWN
1.33488	-2.1902	PFLP_05502soxA-1 sarcosine oxidase subunit alpha	DOWN
1.41174	-1.53606	PFLP_05544Predicted Zn-dependent protease or its inactivated homolog	DOWN
1.33232	-2.32021	PFLP_05720putrescine transport system substrate-binding protein	DOWN
1.49714	-1.48383	PFLP_05884type VI secretion system protein ImpL	DOWN
1.34762	-2.46127	PFLP_05887type VI secretion system protein VasD	DOWN
3.33326	-2.19674	PFLP_05889type VI secretion system protein ImpA	DOWN
1.31934	-1.31763	PFLP_05893Type VI secretion system (T6SS) amidase effector protein 4	DOWN
1.34902	-2.44727	PFLP_05896tssF type VI secretion system protein ImpG	DOWN
