# Supplementary material for: The flavonoid-sensing regulator AefR is involved in modulating quorum sensing through repressing the MexEF-OprN efflux pump in Pseudomonas fluorescens
Source: mSystems. 2025 Feb 27;10(3):e00915-24. doi: 10.1128/msystems.00915-24 (PMC11915855; doi:10.1128/msystems.00915-24)
Supplement: Table S5 — Primers used in this study. [file msystems.00915-24-s0007.xlsx]

## Sheet: Table S5
Table S5 Primers used in this study.
Primer	Sequence
aefR_KO_US	AGGAAACAGCTATGACATGATTACGAATTCTGAAGAAAATTCGGCTGGCG
aefR_KO_UA	TGTCCATGCTGGTGATCTCGAA
aefR_KO_DS	AGATCACCAGCATGGACAGTTTCGAGATCACCAGCATGGAC
aefR_KO_DA	CGTTGTAAAACGACGGCCAGTGCCAAGCTTTTGGGCGAAATCTGGGGC
pcoI_KO_US	AGGAAACAGCTATGACATGATTACGAATTCAAAAAGCATGGGTGGCAAAATC
pcoI_KO_UA	TCCCAGCCCTTTTTATCCTTGA
pcoI_KO_DS	TTCAAGGATAAAAAGGGCTGGGATGGCGTATATTGCCGACGAC
pcoI_KO_DA	TGCCTGCAGGTCGACTCTAAGGGATCCATGTTGTCGAGGCTCATCCG
pcoR_KO_US	AGGAAACAGCTATGACATGATTACGAATTCCTGCATGCACCTGAGACACATG
pcoR_KO_UA	CACTCCGAAAAGAACCGAAGAA
pcoR_KO_DS	CTTTTCTTCGGTTCTTTTCGGAGTGTATCATGTCACCAACTTTATG
pcoR_KO_DA	TGCCTGCAGGTCGACTCTAAGGGATCCTCGACAATCGGGACTCAGTTC
mexEF-oprN_KO_US	AGGAAACAGCTATGACATGATTACGAATTCAATCCATGTACTTCCCTGGGCCAG
mexEF-oprN_KO_UA	TGACTGGTTGTTCCAGTACCTTGG
mexEF-oprN_KO_DS	CCAAGGTACTGGAACAACCAGTCATGACCTTCTTCGGCCTGCT
mexEF-oprN_KO_DA	TGCCTGCAGGTCGACTCTAAGGGATCCAGTTGGCGTTCGGCACTGA
mupX_KO_US	AGGAAACAGCTATGACATGATTACGAATTCTGACAATGGCTGTGATTTCGT
mupX_KO_UA	CACTAACTCCGAAGGCGTTAC
mupX_KO_DS	GTAACGCCTTCGGAGTTAGTGGGTAACGAAGCAATGTTACT
mupX_KO_DA	TGCCTGCAGGTCGACTCTAAGGGATCCCAACATCTGCAATAACCCCG
pvdQ_KO_US	AGGAAACAGCTATGACATGATTACGAATTCGCCTTCGGATACAGAACGGA
pvdQ_KO_UA	ATCATCCTGCGCATTGACC
pvdQ_KO_DS	GTGGTCAATGCGCAGGATGATGTGTGCTGCCATTCACCG
pvdQ_KO_DA	TGCCTGCAGGTCGACTCTAAGGGATCCAGGTGCATGCAGGCTCTC
promoter-mexEF-oprN_S	GCCGCGACCCATCAATACA
promoter-mexEF-oprN_A	GGATAGCATCCGCCAATGTAT
pvdQ-qrt_S	CGCGTCAGCGATGTGTTTTT
pvdQ-qrt_A	GCGGCGGCAGCGAAGCCG
mupX-qrt_S	TTTCACTTTCCAGAATAC
mupX-qrt_A	AGCGGCAGCCGGCATT
2P24-16sF	AAGCCTGATCCAGCCATGCC
2P24-16sR	TAACGAACCACCTACGCGCG
reporter_promoter-pcoI_S	GACTGACCTACCCGGGGATCCTTGAATGCGATTGCGCGTGACG
reporter_promoter-pcoI_A	CTCTAGAAGAAGCTTGGGATCCGTCGACATCCTCGGCTTCGAAA
